# Supplementary material for: Different megafauna vary in their seed dispersal effectiveness of the megafaunal fruit Platymitra macrocarpa (Annonaceae)
Source: PLoS One. 2018 Jul 18;13(7):e0198960. doi: 10.1371/journal.pone.0198960 (PMC6051586; doi:10.1371/journal.pone.0198960)
Supplement: S1 Table — Fruit and seeds are taken from four fruiting trees found on and nearby the Mo Singto Dynamics Plot, Khao Yai. Seeds were taken from whole fruit, or found in elephant dung or were regurgitated by sambar. (XLSX) [file pone.0198960.s001.xlsx]

## Sheet: Measurement
S1 Table. Measurements of Platymitra macrocarpa fruits and seeds in 2015
Fruit and seeds are taken from four fruiting trees found on and nearby the Mo Singto Dynamics Plot, Khao Yai. Seeds were taken from whole fruit, or found in elephant dung or were regurgitated by sambar.
Fruit (mm)					Seed (mm)
Length	Width 1	Width 2	Number of seeds		Length	Width 1	Width 2	Weight (g)	Origin
114.8	77.4	80	9		33.5	18.5	10	6.4	elephant
86.8	69.2	62.5	9		27	17.5	11.5	4.9	elephant
76.2	56.3	54.7	7		22	16	10.5	3.2	elephant
49.3	41.9	39.4	6		28	17.5	11	4.6	elephant
87.8	65.7	61	6		24	15	11.1	2.8	elephant
67.2	56.9	55.8	8		25	15	11	3.1	elephant
54.8	47.8	48.5	10		30.9	14.9	13.1	5.4	Fruit
88.5	65.9	63.3	8		32.5	15.8	13.2	5	Fruit
81.9	64.4	65.8	8		29.2	18.8	10.9	5.4	Fruit
84.1	62.8	66.4	5		33.8	20.2	9	6.2	Fruit
98.3	66.2	68.2	10		32.9	19	10.6	5.8	Fruit
116	74.1	69.4	6		33	18.2	12.1		fruit
80.9	55	55.1			36.2	18.6	9.9		fruit
88	58.4	57.1			36.9	19.5	10.4		fruit
80.7	58.6	56.6			20.9	15.5	12.9		fruit
73.4	51.1	50.4			34	18.6	10.5		fruit
82.6	64.6	61			34.8	17	12.6		fruit
74.7	60.3	57.2			28.9	18.1	9.2		fruit
72.6	52.8	52.4			28.6	19.3	12.4		fruit
71.5	52.3	50.4			30.2	20.3	10		fruit
64.7	50.9	48.4			33.2	16.2	14.5		fruit
73.4	60.1	58			33	16.1	14		fruit
130	90	85			34.3	18.3	11.6		fruit
116	87	85			30.9	19.3	11		fruit
					29.4	19.7	9.9		fruit
					15.8	18	10.5		fruit
					37.9	18	11.5	4	sambar
					31.3	14.5	10.7	4.4	sambar
					32	20.1	18	4.1	sambar
					25	17.8	9	3.4	sambar
