# Supplementary material for: Different megafauna vary in their seed dispersal effectiveness of the megafaunal fruit Platymitra macrocarpa (Annonaceae)
Source: PLoS One. 2018 Jul 18;13(7):e0198960. doi: 10.1371/journal.pone.0198960 (PMC6051586; doi:10.1371/journal.pone.0198960)
Supplement: S2 Table — Transects were 1 m wide and of varying length to match the crown spread of each tree; there were 4 transects per tree. Transects were checked every 1–2 days. Data are recorded alongside the check date. No checks were done on blank dates. (XLSX) [file pone.0198960.s002.xlsx]

## Sheet: Frugivory
S2 Table. Number of fruit, partly-eaten fruit and seeds found along transects under four fruiting trees of Platymitra macrocarpa, in Khao Yai National Park
Transects were 1 m wide and of varying length to match the crown spread of each tree; there were 4 transects per tree. Transects were checked every 1-2 days. Data are recorded alongside the check date. No checks were done on blank dates.
	Whole fruit				Gibbon partly-eaten				Monkey partly-eaten			Monkey-seeds			Squirrel partly-eaten	Bear partly-eaten	Total fruit
Date (2015)	Tree 31168	Tree GH	Tree CR	Tree 22119	Tree 31168	Tree GH	Tree CR	Tree 22119	Tree 31168	Tree GH	Tree CR	Tree 31168	Tree GH	Tree CR	Tree GH	Tree 31168	Tree 31168	Tree GH	Tree CR	Tree 22119
2018-05-11	6			7	2			0	0			0				0	8			7
2018-05-12	0			1	0			1	0			0				0	0			2
2018-05-14	0			1	1			0	0			0				0	1			1
2018-05-15	1	1	1		0	3	0		0	1	0	3	3	0	0	0	1	5	1
2018-05-17	1	0	0		0	2	0		0	0	0	0	0	1	0	3	4	2	0
2018-05-19	4	1	1		1	0	0		0	0	0	0	0	0	0	0	5	1	1
2018-05-20	1	0	2		0	0	0		0	0	0	0	0	0	0	0	1	0	2
2018-05-22	1	2	6		8	1	0		0	1	4	0	1	2	0	0	9	4	10
2018-05-24	4	1	1		0	0	0		0	0	0	0	0	1	0	0	4	1	1
2018-05-26		2	19			0	1			0	0		2	0	1			3	20
2018-05-28		2	0			0	4			0	2		0	7	0			2	6
Total	18	9	30	9	12	6	5	1	0	2	6	3	6	11	1	3	33	18	41	10
Total transect length (m):
Tree 31168	35
Tree GH	34
Tree CR	34
Tree 22119	40
																	KG	Seedlings dispersed
																	6	20.99
																	10	1.28
																	1.5	0
																	80	23.36
																	180	17.03
																	3500	36.99
																	25	0.22
																	0.718523
																	0.67857
																	P	0.09375
