# Supplementary material for: Different megafauna vary in their seed dispersal effectiveness of the megafaunal fruit Platymitra macrocarpa (Annonaceae)
Source: PLoS One. 2018 Jul 18;13(7):e0198960. doi: 10.1371/journal.pone.0198960 (PMC6051586; doi:10.1371/journal.pone.0198960)
Supplement: S3 Table — Table A. Details of where cameras were placed, dates they were placed and photos captured. Table B. Animals captured by camera traps under fruiting Platymitra macrocarpa trees. (XLSX) [file pone.0198960.s003.xlsx]

## Sheet: Cameras
S3 Table A. Details of where cameras were placed, dates they were placed and photos captured
Camera ID	Tree	Date start	Date Finish	# Days	# of photos	# of foraging events
Cam 1	Tree CR	2015-05-11	2015-05-20	9	233	7
Cam 3	31168	2015-05-14	2015-05-20	6	6	1
Cam 4	Tree GH	2015-05-17	2015-05-20	3	1	1
Cam 5	31168	2015-05-16	2015-05-20	4	87	1
Cam 6	Tree CR	2015-05-17	2015-05-20	3	392	4
Cam 7	Tree CR	2015-05-17	2015-05-20	3	100	3
Cam 8	31168	2015-06-01	2015-06-04	3	36	2
Cam 9	31168	2015-05-16	2015-05-26	10	113	5
Cam 10	31168	2015-06-06	2015-06-24	18	25	9
Cam 11	Tree CR	2015-05-21	2015-07-04	43	126	13
TOTAL				102	1119	46
S3 Table B. Animals captured by camera traps under fruiting Platymitra macrocarpa trees
Camera	Tree	Date	Time	End time	Animal	Notes	No. of photos		time (min)	Feed rate (fruit per minute)
Cam 11	Tree CR	2015-05-21	21:16:00	21:18:00	Female Sambar	Foraging	17		2
Cam 11	Tree CR	2015-05-21	21:58:00	21:58:00	Female Sambar	Walking pass	5		1
Cam 11	Tree CR	2015-05-21	22:12:00	22:12:00	Female Sambar	Walking pass	3		1
Cam 11	Tree CR	2015-06-08	10:20:00	11:03:00	> 4 monkeys	Eating	17		43
Cam 11	Tree CR	2015-06-14	07:05:00	07:08:00	1 Elephant	Eating	42		3	4
Cam 11	Tree CR	2015-07-04	23:18:00	23:21:00	2 elephants	Foraging	23		3
Cam 1	Tree CR	2018-05-19	00:05:00	00:15:00	2 sambar	swallow one fruit	66		10	2.22222
Cam 6	Tree CR	2018-05-19	17:13:00		Barking deer	foraging	14		1
Cam 7	Tree CR	2018-05-17	14:22:00		Barking deer	not clear	1		1
Cam 11	Tree CR	2015-06-02	11:48:00	11:48:00	Barking deer	Foraging	1		1
Cam 10	3108168	2015-06-09	21:12:00	21:14:00	Common Palm civet	Walking	4		2
Cam 8	31168	2015-06-04	19:58:00	20:03:00	Female Sambar	foraging	27		5
Cam 9	31168	2016-05-25	23:57:00	00:04:00	Female Sambar	foraging	17		7	1
Cam 9	31168	2016-05-26	20:22:00	20:44:00	Female Sambar	foraging	92		21
Cam 10	3108168	2015-06-24	22:10:00	22:11:00	Female Sambar	chewing	9		1
Cam 10	3108168	2015-06-24	22:21:00	22:21:00	Female Sambar	chewing	3		1
Cam 11	Tree CR	2015-06-07	23:41:00	23:44:00	Female Sambar	Foraging	13		3	1
Cam 8	31168	2015-06-01	09:02:00	09:04:00	Male Macaque	sitting and walking	9		2
Cam 1	Tree CR	2018-05-16	19:43:00	19:45:00	Male sambar	foraging	37		2
Cam 1	Tree CR	2018-05-19	04:07:00		male sambar	foraging	12		1
Cam 10	3108168	2015-06-06	21:49:00	21:49:00	Male Sambar	foraging	4		1
Cam 11	Tree CR	2015-05-22	01:21:00	01:21:00	Male Sambar	Foraging	2		1
Cam 10	3108168	2015-06-12	23:02:00	23:05:00	Rat	Walking	2		3
Cam 10	3108168	2015-06-19	18:59:00	18:59:00	Rat	Walking	1		1
Cam 9	31168	2016-05-16	01:46:00	01:46:00	Rat (Can't identify)	foraging	1		1
Cam 9	31168	2016-05-24	21:29:00	21:30:00	Rat (Can't identify)	foraging	3		1
Cam 1	Tree CR	2018-05-17	03:33:00	03:36:00	Sambar	foraging	15		3
Cam 1	Tree CR	2018-05-17	04:04:00	04:05:00	sambar	foraging	9		1
Cam 1	Tree CR	2018-05-19	02:39:00		sambar	foraging	10		1
Cam 1	Tree CR	2018-05-20	01:37:00	01:44:00	Sambar	foraging	84		7
Cam 3	31168	2018-05-17	22:05:00		Sambar	foraging	6		1
Cam 4	Tree GH	2018-05-17	03:10:00		Sambar	head down	1		1
Cam 5	31168	2018-05-17	21:55:00	22:02:00	sambar	swallow two fruit	87		7	5
Cam 6	Tree CR	2018-05-19	02:29:00	02:40:00	sambar	foraging	102		11
Cam 6	Tree CR	2018-05-19	02:48:00	02:51:00	Sambar	foraging	54		3
Cam 6	Tree CR	2018-05-20	01:16:00	01:25:00	sambar	foraging	222		9
Cam 7	Tree CR	2018-05-19	00:44:00	00:46:00	Sambar	foraging	44		2
Cam 7	Tree CR	2018-05-19	02:50:00	03:00:00	Sambar	foraging	55		10
Cam 11	Tree CR	2015-06-16	12:01:00	12:01:00	Sambar deer	Foraging	3		1
Cam 10	3108168	2015-06-17	09:15:00	09:15:00	Variable squirrel	Walking	1		1
Cam 10	3108168	2015-06-20	08:56:00	08:56:00	Variable squirrel	Walking	1		1
TOTALS							1119		178
