# Supplementary material for: Different megafauna vary in their seed dispersal effectiveness of the megafaunal fruit Platymitra macrocarpa (Annonaceae)
Source: PLoS One. 2018 Jul 18;13(7):e0198960. doi: 10.1371/journal.pone.0198960 (PMC6051586; doi:10.1371/journal.pone.0198960)
Supplement: S4 Table — Fallen and dropped fruit and seeds were monitored under 3 trees for 7 months. (XLSX) [file pone.0198960.s004.xlsx]

## Sheet: Seed fate under trees
S4 Table. Fate of whole fruit, partly-eaten fruit and seeds monitored under fruiting Platymitra macrocarpa trees, Khao Yai National Park
Fallen and dropped fruit and seeds were monitored under 3 trees for 7 months.
Whole fruit							Number of Partly-eaten fruit							Number of seeds
Tree ID	Fruit ID	Date fruit was marked	Date of fruit fate	# Days	Fate		Tree ID	Fruit ID	Date fruit was marked	Date of fruit fate	# Days	Fate		Tree ID	Fruit ID	Date fruit was marked	Date of fruit fate	# Days	Fate
31168	1	2018-05-11	2018-06-07	28	Rotten		31168	1	2018-05-11	2018-06-03	13	Rotten		31168	1	2015-05-15	2018-06-03	19	insect infested
31168	2	2018-05-11	2018-06-11	31	Rotten		31168	2	2018-05-11	2018-06-07	17	Rotten		31168	2	2015-05-15	2018-06-03	19	insect infested
31168	3	2018-05-11	2018-06-11	31	Rotten		31168	3	2015-05-12	2018-06-05	14	Rotten		31168	3	2015-05-15	2018-07-16	19	Gone
31168	4	2018-05-11	2018-06-07	27	Rotten		31168	4	2015-05-14	2018-06-03	10	Rotten		31168	4	2015-05-15	2018-06-01	17	insect infested
31168	5	2018-05-11	2018-06-07	27	Rotten		31168	5	2015-05-14	2015-05-20	6	Gone		31168	5	2015-05-15	2018-06-01	17	insect infested
31168	6	2018-05-11	2015-05-19	8	Gone		31168	6	2015-05-14	2018-06-03	10	Rotten		31168	6	2015-05-15	2018-08-03	19	Gone
31168	7	2015-05-19	2015-05-20	1	Gone		31168	7	2015-05-15	2015-05-20	6	Gone		31168	7	2015-05-15	2018-07-30	19	Gone
31168	8	2015-05-12	2018-06-07	26	Rotten		31168	8	2015-05-22	2018-05-26	4	Gone		31168	8	2015-05-15	2018-06-07	23	insect infested
31168	9	2015-05-12	2015-05-20	8	Gone		31168	9	2015-05-22	2018-06-05	14	Rotten		31168	9	2015-05-15	2018-06-07	23	insect infested
31168	10	2015-05-12	2015-05-19	7	Gone		31168	10	2015-05-22	2018-06-03	12	Rotten		31168	10	2015-05-15	2018-06-03	19	insect infested
31168	11	2015-05-12	2015-05-14	2	Gone		31168	11	2015-05-22	2018-05-26	4	Gone		31168	11	2018-05-28	2018-06-03	6	insect infested
31168	12	2015-05-12	2015-05-19	7	Gone		31168	12	2015-05-22	2018-05-26	4	Gone		31168	12	2018-05-28	2018-06-03	6	insect infested
31168	13	2015-05-12	2015-05-22	10	Gone		31168	13	2015-05-22	2018-05-26	4	Gone		31168	13	2018-05-28	2018-06-03	6	Gone
31168	14	2015-05-14	2015-05-19	5	Gone		31168	14	2015-05-22	2018-06-03	12	Rotten		31168	14	2018-06-05	2018-06-07	2	insect infested
31168	15	2015-05-15	2015-05-19	4	Gone		31168	15	2015-05-22	2018-06-05	14	Rotten		31168	15	2018-06-05	2018-06-07	2	insect infested
31168	16	2015-05-15	2015-05-19	4	Gone		31168	16	2018-05-28	2018-06-03	6	Rotten		31168	16	2018-06-05	2018-06-07	2	insect infested
31168	17	2015-05-15	2015-05-19	4	Gone		31168	17	2018-05-30	2018-06-03	3	Rotten		31168	17	2018-06-05	2018-06-07	2	insect infested
31168	18	2015-05-15	2015-05-22	7	Gone		31168	18	2018-05-30	2018-06-03	3	Rotten		31168	18	2018-06-05	2018-06-07	2	Rotten
31168	19	2015-05-19	2018-06-09	21	Rotten		CR	1	2018-05-22	2018-06-03	12	Rotten		31168	19	2018-06-05	2018-07-30	2	Gone
31168	20	2015-05-19	2018-07-01	43	Rotten		CR	2	2018-05-22	2018-06-07	16	Rotten		31168	20	2018-06-05	2018-10-10	2	Gone
31168	21	2015-05-19	2018-06-09	21	Rotten		CR	3	2018-05-22	2018-06-03	12	Rotten		31168	21	2018-06-05	2018-06-07	2	Rotten
31168	22	2015-05-19	2018-07-01	43	Rotten		CR	4	2018-05-22	2018-06-03	12	Gone		CR	1	2018-05-22	2018-06-11	20	Gone
31168	23	2015-05-19	2018-06-09	21	Rotten		CR	5	2018-05-26	2018-06-07	12	Rotten		CR	2	2018-05-22	2018-09-10	49	Rotten
31168	24	2015-05-19	2018-06-07	19	Rotten		CR	6	2018-05-28	2018-06-11	14	Rotten		CR	3	2018-05-24	2018-09-10	47	Rotten
31168	25	2015-05-20	2018-05-26	6	Gone		CR	7	2018-05-28	2018-06-07	10	Rotten		CR	4	2018-05-28	2018-12-10	6	Gone
31168	26	2018-05-22	2018-06-07	16	Rotten		CR	8	2018-05-28	2018-06-13	16	Rotten		CR	5	2018-05-28	2018-07-07	6	(gone after elephants)
31168	27	2018-05-24	2018-06-07	14	Rotten		CR	9	2018-05-28	2018-06-05	8	Rotten		CR	6	2018-05-28	2018-09-10	74	rotten
31168	28	2018-05-24	2018-06-07	14	Rotten		CR	10	2018-05-28	2018-06-07	10	Rotten		CR	7	2018-05-28	2018-07-07	10	(gone after elephants)
31168	29	2018-05-24	2018-07-01	38	Rotten		CR	11	2018-05-28	2018-06-07	10	Rotten		CR	8	2018-05-28	2018-09-10	74	rotten
31168	30	2018-05-24	2018-07-01	38	Rotten		CR	12	2018-05-30	2018-06-07	8	Rotten		CR	9	2018-05-28	2018-09-10	74	rotten
31168	31	2018-05-24	2018-06-07	14	Rotten		CR	13	2018-05-30	2018-06-07	8	Rotten		CR	10	2018-05-28	2018-09-10	74	rotten
31168	32	2018-05-24	2018-06-07	14	Rotten		CR	14	2018-05-30	2018-06-07	8	Rotten		CR	11	2018-05-30	2018-09-10	72	rotten
31168	33	2018-05-24	2018-06-09	16	Rotten		CR	15	2018-05-30	2018-06-09	10	Rotten		CR	12	2018-05-30	2018-09-10	72	rotten
CR	1	2018-05-15	2018-05-17	2	Gone		CR	16	2018-05-30	2018-06-11	12	Rotten		CR	13	2018-05-30	2018-07-07	38	Rotten
CR	2	2018-05-17	2018-05-20	3	Gone		CR	17	2018-05-30	2018-06-05	6	Rotten		CR	14	2018-05-30	2018-07-24	4	Gone
CR	3	2018-05-17	2018-05-20	3	Gone		CR	18	2018-05-30	2018-06-05	6	Rotten		CR	15	2018-05-30	2018-07-01	32	Rotten
CR	4	2018-05-19	2018-05-22	3	Gone		CR	19	2018-05-30	2018-06-05	6	Rotten		CR	16	2018-06-01	2018-06-07	6	Gone
CR	5	2018-05-20	2018-05-22	2	Gone		CR	20	2018-05-30	2018-06-05	6	Rotten		CR	17	2018-06-03	2018-09-10	98	rotten
CR	6	2018-05-22	2018-06-03	12	Gone		CR	21	2018-05-30	2018-06-03	4	Gone		CR	18	2018-06-03	2018-09-10	98	rotten
CR	7	2018-05-22	2018-06-03	12	Gone		CR	22	2018-05-30	2018-06-07	8	Rotten		CR	19	2018-06-03	2018-09-10	98	rotten
CR	8	2018-05-22	2018-06-11	20	Rotten		CR	23	2018-05-30	2018-06-07	8	Rotten		CR	20	2018-06-03	2018-06-13	10	Gone
CR	9	2018-05-22	2018-05-26	4	Gone		CR	24	2018-05-30	2018-06-03	8	Rotten		CR	21	2018-06-03	2018-09-10	98	Rotten
CR	10	2018-05-22	2018-06-09	18	Rotten		CR	25	2018-05-30	2018-06-07	8	Rotten		CR	22	2018-06-03	2018-07-07	8	(gone after elephants)
CR	11	2018-05-22	2018-06-09	18	Gone		CR	26	2018-05-30	2018-06-07	8	Rotten		CR	23	2018-06-03	2018-06-11	8	Gone
CR	12	2018-05-24	2018-06-11	18	Gone		CR	27	2018-05-30	2018-06-07	8	Rotten		CR	24	2018-06-03	2018-09-10	98	Rotten
CR	13	2018-05-26	2018-06-05	10	Rotten		CR	28	2018-06-01	2018-06-07	6	Rotten		CR	25	2018-06-03	2018-09-10	98	Rotten
CR	14	2018-05-26	2018-06-07	12	Gone		CR	29	2018-06-01	2018-06-07	6	Rotten		CR	26	2018-06-03	2018-09-10	98	Rotten
CR	15	2018-05-26	2018-06-13	18	Gone		CR	30	2018-06-01	2018-06-07	6	Rotten		CR	27	2018-06-03	2018-09-10	98	Rotten
CR	16	2018-05-26	2018-06-11	16	Gone		CR	31	2018-06-01	2018-06-07	6	Rotten		CR	28	2018-06-03	2018-06-11	8	Gone
CR	17	2018-05-26	2018-06-03	8	Gone		GH	1	2018-05-22	2018-06-03	12	Rotten		CR	29	2018-06-03	2018-07-01	28	Rotten
CR	18	2018-05-26	2018-06-09	14	Gone		GH	2	2018-05-22	2018-06-03	12	Rotten		CR	30	2018-06-03	2018-06-11	8	Gone
CR	19	2018-05-26	2018-06-09	14	Rotten		GH	3	2018-05-22	2018-06-11	20	Rotten		CR	31	2018-06-03	2018-06-15	12	Gone
CR	20	2018-05-26	2018-07-01	36	Rotten		GH	4	2018-05-26	2018-06-05	10	Rotten		GH	1	2018-05-15	2018-07-05	51	Rotten
CR	21	2018-05-26	2018-06-09	14	Gone		GH	5	2018-05-26	2018-06-07	12	Rotten		GH	2	2018-05-15	2018-07-01	47	Rotten
CR	22	2018-05-26	2018-06-09	14	Gone		GH	6	2018-05-26	2018-06-03	8	Rotten		GH	3	2018-05-22	2018-08-02	72	Rotten
CR	23	2018-05-26	2018-06-11	16	Rotten		GH	7	2018-05-26	2018-06-03	8	Rotten		GH	4	2018-05-26	2018-08-03	69	Rotten
CR	24	2018-05-26	2018-06-07	12	Gone		GH	8	2018-05-26	2018-06-07	12	Rotten		GH	5	2018-05-26	2018-06-19	24	Gone
CR	25	2018-05-26	2018-06-05	10	Gone		GH	9	2018-05-26	2018-06-07	12	Rotten		GH	6	2018-05-30	2018-08-03	65	Rotten
CR	26	2018-05-26	2018-06-11	16	Rotten		GH	10	2018-05-28	2018-06-05	8	Rotten		*gone after elehants, indicates seeds that disappeared following a feedign event by elephants. They were probably trampled rather than eaten.
CR	27	2018-05-26	2018-06-11	16	Rotten		GH	11	2018-05-28	2018-06-11	14	Rotten
CR	28	2018-05-26	2018-06-11	16	Gone		GH	12	2018-05-30	2018-06-03	4	Rotten
CR	29	2018-05-26	2018-06-11	16	Rotten		GH	13	2018-06-13	2018-06-15	2	Rotten
CR	30	2018-05-26	2018-06-11	16	Rotten		GH	14	2018-06-13	2018-06-15	2	Rotten
CR	31	2018-05-26	2018-06-05	10	Rotten		GH	15	2018-06-15	2018-06-25	10	Rotten
GH	1	2018-05-15	2018-05-19	4	Gone		GH	16	2018-06-25	2018-07-01	6	Rotten
GH	2	2018-05-15	2018-06-11	27	Rotten		GH	17	2018-06-29	2018-07-01	2	Rotten
GH	3	2018-05-15	2018-05-30	15	Gone
GH	4	2018-05-15	2018-05-30	15	Gone
GH	5	2018-05-19	2018-06-03	15	Rotten
GH	6	2018-05-19	2018-06-03	15	Rotten
GH	7	2018-05-22	2018-06-11	20	Rotten
GH	8	2018-05-22	2018-06-03	12	Rotten
GH	9	2018-05-24	2018-06-11	18	Rotten
GH	10	2018-05-26	2018-06-11	16	Rotten
GH	11	2018-05-26	2018-06-07	12	Rotten
GH	12	2018-05-28	2018-06-11	14	Rotten
GH	13	2018-05-28	2018-06-07	10	Rotten
GH	14	2018-05-30	2018-06-11	12	Rotten
GH	15	2018-05-30	2018-06-11	12	Rotten
GH	16	2018-06-15	2018-06-17	2	Gone
GH	17	2018-06-15	2018-07-01	16	Rotten
GH	18	2018-06-17	2018-07-01	14	Rotten
GH	19	2018-06-23	2018-07-01	8	Rotten
GH	20	2018-06-25	2018-07-01	6	Rotten
GH	21	2018-07-07	2018-07-09	2	Rotten
