# Supplementary material for: Different megafauna vary in their seed dispersal effectiveness of the megafaunal fruit Platymitra macrocarpa (Annonaceae)
Source: PLoS One. 2018 Jul 18;13(7):e0198960. doi: 10.1371/journal.pone.0198960 (PMC6051586; doi:10.1371/journal.pone.0198960)
Supplement: S5 Table — Seeds were monitored in groups of 5 along two trails, 25 m apart and at least 50 m from the closest fruiting con-specific. (XLSX) [file pone.0198960.s005.xlsx]

## Sheet: Seed fate away from tree
S5 Table. Fate of Platymitra macrocarpa seeds away from parent trees, Khao Yai National Park
Seeds were monitored in groups of 5 along two trails, 25 m apart and at least 50 m from the closest fruiting con-specific
Number of seeds
Trail	Location	Seed ID	Date fruit was marked	Days to insect hole	Date of fruit fate	# Days	Fate	Fate of seedling
CR	1A	1	2018-05-20	8	2018-09-15	118	Gone
CR	1A	2	2018-05-20	8	2018-10-15	148	Gone
CR	1A	3	2018-05-20	8	2018-10-15	148	Gone
CR	1A	4	2018-05-20	8	2018-12-15	209	Gone
CR	1A	5	2018-05-20	8	2018-12-15	209	Gone
CR	1B	6	2018-05-20	11	2018-06-17	28	Gone
CR	1B	7	2018-05-20	11	2018-12-15	209	Gone
CR	1B	8	2018-05-20	11	2018-12-15	209	Gone
CR	1B	9	2018-05-20	11	2018-12-15	209	Not viable
CR	1B	10	2018-05-20	11	2018-12-15	209	Not viable
CR	2A	11	2018-05-20	16	2018-09-15	118	Gone
CR	2A	12	2018-05-20	16	2018-11-15	179	Gone
CR	2A	13	2018-05-20	16	2018-11-15	179	Gone
CR	2A	14	2018-05-20	16	2018-12-15	209	Gone
CR	2A	15	2018-05-20	16	2018-12-15	209	Not viable
CR	2B	16	2018-05-20	16	2018-10-15	148	Gone
CR	2B	17	2018-05-20	16	2018-11-15	179	Gone
CR	2B	18	2018-05-20	16	2018-11-15	179	Gone
CR	2B	19	2018-05-20	16	2018-11-15	179	Gone
CR	2B	20	2018-05-20	16	2018-11-15	179	Gone
CR	3A	21	2018-05-20	16	2018-09-15	118	Germinated	Dead at 2 months
CR	3A	22	2018-05-20	16	2018-10-15	148	Gone
CR	3A	23	2018-05-20	16	2018-11-15	179	Gone
CR	3A	24	2018-05-20	16	2018-11-15	179	Gone
CR	3A	25	2018-05-20	16	2018-11-15	179	Gone
CR	3B	26	2018-05-20	22	2018-07-30	71	Gone
CR	3B	27	2018-05-20	22	2018-11-15	179	Gone
CR	3B	28	2018-05-20	22	2018-11-15	179	Gone
CR	3B	29	2018-05-20	22	2018-11-15	179	Gone
CR	3B	30	2018-05-20	22	2018-11-15	179	Gone
CR	4A	31	2018-05-20	16	2018-07-20	61	Gone
CR	4A	32	2018-05-20	16	2018-07-20	61	Gone
CR	4A	33	2018-05-20	16	2018-07-20	61	Gone
CR	4A	34	2018-05-20	16	2018-07-20	61	Gone
CR	4A	35	2018-05-20	16	2018-07-20	61	Gone
CR	4B	36	2018-05-20	8	2018-07-20	61	Gone
CR	4B	37	2018-05-20	8	2018-07-20	61	Gone
CR	4B	38	2018-05-20	8	2018-07-20	61	Gone
CR	4B	39	2018-05-20	8	2018-07-20	61	Gone
CR	4B	40	2018-05-20	8	2018-09-15	118	Gone
CR	5A	41	2018-05-20		2018-05-22	2	Gone
CR	5A	42	2018-05-20	16	2018-10-15	148	Germinated	Died after 3+ months
CR	5A	43	2018-05-20	16	2018-12-15	209	Gone
CR	5A	44	2018-05-20	16	2018-12-15	209	Not viable
CR	5A	45	2018-05-20	16	2018-12-15	209	Not viable
CR	5B	46	2018-05-20	14	2018-07-20	61	Gone
CR	5B	47	2018-05-20	14	2018-07-20	61	Gone
CR	5B	48	2018-05-20	14	2018-07-30	71	Gone
CR	5B	49	2018-05-20	14	2018-07-30	71	Gone
CR	5B	50	2018-05-20	14	2018-07-30	71	Gone
L	1A	1	2018-05-20	6	2018-09-15	118	Gone
L	1A	2	2018-05-20	6	2018-09-15	118	Gone
L	1A	3	2018-05-20	6	2018-09-15	118	Gone
L	1A	4	2018-05-20	6	2018-09-15	118	Gone
L	1A	5	2018-05-20	6	2018-11-15	179	Gone
L	1B	6	2018-05-20	14	2018-09-15	118	Gone
L	1B	7	2018-05-20	14	2018-11-15	179	Gone
L	1B	8	2018-05-20	14	2018-11-15	179	Gone
L	1B	9	2018-05-20	14	2018-11-15	179	Gone
L	1B	10	2018-05-20	14	2018-11-15	179	Gone
L	2A	11	2018-05-20		2018-05-28	8	Gone
L	2A	12	2018-05-20		2018-05-28	8	Gone
L	2A	13	2018-05-20	16	2018-10-15	148	Germinated	Dead at 2 months
L	2A	14	2018-05-20	16	2018-10-15	148	Germinated	Dead at 2 months
L	2A	15	2018-05-20	16	2018-12-15	209	Gone
L	2B	16	2018-05-20	14	2018-07-24	65	Gone
L	2B	17	2018-05-20	14	2018-11-15	179	Gone
L	2B	18	2018-05-20	14	2018-11-15	179	Gone
L	2B	19	2018-05-20	14	2018-11-15	179	Gone
L	2B	20	2018-05-20	14	2018-11-15	179	Gone
L	3A	21	2018-05-20	16	2018-08-03	75	Gone
L	3A	22	2018-05-20	16	2018-09-15	118	Germinated	Dead at 2 months
L	3A	23	2018-05-20	16	2018-10-15	148	Gone
L	3A	24	2018-05-20	16	2018-10-15	148	Gone
L	3A	25	2018-05-20	16	2018-11-15	179	Gone
L	3B	26	2018-05-20	14	2018-10-15	148	Gone
L	3B	27	2018-05-20	14	2018-10-15	148	Gone
L	3B	28	2018-05-20	14	2018-10-15	148	Gone
L	3B	29	2018-05-20	14	2018-11-15	179	Gone
L	3B	30	2018-05-20	14	2018-11-15	179	Gone
L	4A	31	2018-05-20	10	2018-09-15	118	Gone
L	4A	32	2018-05-20	10	2018-11-15	179	Gone
L	4A	33	2018-05-20	10	2018-11-15	179	Gone
L	4A	34	2018-05-20	10	2018-12-15	209	Not viable
L	4A	35	2018-05-20	10	2018-12-15	209	Not viable
L	4B	36	2018-05-20	14	2018-06-23	34	Gone
L	4B	37	2018-05-20	14	2018-09-15	118	Germinated	Dead at 1 month
L	4B	38	2018-05-20	14	2018-10-15	148	Gone
L	4B	39	2018-05-20	14	2018-10-15	148	Gone
L	4B	40	2018-05-20	14	2018-10-15	148	Gone
L	5A	41	2018-05-20	14	2018-09-15	118	Gone
L	5A	42	2018-05-20	14	2018-09-15	118	Gone
L	5A	43	2018-05-20	14	2018-09-15	118	Gone
L	5A	44	2018-05-20	14	2018-09-15	118	Gone
L	5A	45	2018-05-20	14	2018-12-15	209	Gone
L	5B	46	2018-05-20		2018-05-28	8	Gone
L	5B	47	2018-05-20	14	2018-06-21	32	Gone
L	5B	48	2018-05-20	14	2018-09-15	118	Gone
L	5B	49	2018-05-20	14	2018-12-15	209	Gone
L	5B	50	2018-05-20	14	2018-12-15	209	Not viable
