# Supplementary material for: Different megafauna vary in their seed dispersal effectiveness of the megafaunal fruit Platymitra macrocarpa (Annonaceae)
Source: PLoS One. 2018 Jul 18;13(7):e0198960. doi: 10.1371/journal.pone.0198960 (PMC6051586; doi:10.1371/journal.pone.0198960)
Supplement: S6 Table — Table A. Count of seedlings under and away from three Platymitra macrocarpa trees. Trees were checked in 2016, one year after fruiting. Distances are in m. Table B. Dimensions of transects walked. Values are Length x Width and are given in m. (XLSX) [file pone.0198960.s006.xlsx]

## Sheet: Seedlings
S6 Table A. Count of seedlings under and away from three Platymitra macrocarpa trees.
Trees were checked in 2016, one year after fruiting. Distances are in m.
Transect	Distance along transect (away)	Trees
		CR Trail	Gh Trail	31168
North-under crown		0	0	1
North-away from crown	0-10 m	1		0
	10-20 m	0		0
	20-30 m	1
	30-40 m	0
	40-50 m	0
South-under crown		0
South-away from crown	0-10 m	0	0	1
	10-20 m	0	0	0
	20-30 m	0	0	0
	30-40 m	0	0	0
	40-50 m	0	0	0
East-under crown
East-away from crown	0-10 m	2	0	0
	10-20 m		0	1
	20-30 m		0	0
	30-40 m		0
	40-50 m		0
West-under crown		0	1	0
West-away from crown	0-10 m	0	0	0
	10-20 m	0	0	0
	20-30 m	0	0	0
	30-40 m	0	0
	40-50 m	0	0
S6 Table B. Dimensions of transects walked
Values are Length x Width and are given in m
	Trees
Transect	CR	GH	31168
North under	10 x 1	9.5 x 1	13 x 1
North away	50 x 2	could not check	20 x 2
South under	8 x 1	8.8 x 1	8.7 x 1
South away	50 x 2	15 x 2	30 x 2
East under	8 x 1	11.8 x 2	11.4 x 1
East away	could not check	50 x 2	30 x 2
West under	8 x 1	9 x 1	8 x 1
West away	50 x 2	50 x 2	30 x 2
